# Supplementary material for: Investigation of Odor, Volatile Organic Compounds (VOC), and Total Organic Carbon (TOC) Parameters Originating from Textile Industry Stenter Stack
Source: Toxics. 2026 Jun 26;14(7):560. doi: 10.3390/toxics14070560 (PMC13417753; doi:10.3390/toxics14070560)
Supplement: Supplementary file 1 [file toxics-14-00560-s001.zip]

Archive with 1 entries (1 files):
- toxics-4332470-supplementary.pdf
